# Supplementary material for: Virus-Mediated Alterations in miRNA Factors and Degradation of Viral miRNAs by MCPIP1
Source: PLoS Biol. 2016 Nov 28;14(11):e2000998. doi: 10.1371/journal.pbio.2000998 (PMC5125562; doi:10.1371/journal.pbio.2000998)
Supplement: S1 Table — Table contains pre-miRNA sequences for in vitro cleavage assays. (XLSX) [file pbio.2000998.s006.xlsx]

## Sheet: pre-miRNA sequences
Table 1
Pre-miRNA sequences for in vitro cleavage assays
miRNA	Pre-miRNA sequences 5' -> 3'
hsa-miR-135b	/5IRD800CWN/rCrUrU rUrUrC rArUrU rCrCrU rArUrG rUrGrA rUrUrG rCrUrG rUrCrC rCrArA rArCrU rCrArU rGrUrA rGrGrG rCrUrA rArArA rG
KSHV-miR-K12-3	/5IRD800CWN/rUrUrC rUrGrA rGrGrA rCrGrG rCrArG rCrGrA rCrGrU rGrUrG rUrCrU rArArC rGrUrC rArArC rGrUrC rGrCrG rGrUrC rArCrA rG
KSHV-miR-K12-5	/5IRD800CWN/rGrUrCrCrCrUrGrGrUrGrCrCrCrUrArArGrGrGrUrCrUrArCrArUrCrArArGrCrArCrUrUrArGrGrArUrGrCrCrUrGrGrArA
KSHV-miR-K12-6	/5IRD800CWN/rArGrCrArGrCrArCrCrUrArArUrCrCrArUrCrGrGrCrGrGrUrCrGrGrGrCrUrGrArUrGrGrUrUrUrUrCrGrGrGrCrUrGrUrU
EBV-miR-BART15	/5IRD800CWN/rGrGrA rArArC rArUrG rArCrC rArCrC rUrGrA rArGrU rCrUrG rUrUrA rArCrC rArGrG rUrCrA rGrUrG rGrUrU rUrUrG rUrUrU rC
