# Supplementary material for: Virus-Mediated Alterations in miRNA Factors and Degradation of Viral miRNAs by MCPIP1
Source: PLoS Biol. 2016 Nov 28;14(11):e2000998. doi: 10.1371/journal.pbio.2000998 (PMC5125562; doi:10.1371/journal.pbio.2000998)
Supplement: S2 Table — Table contains the locations of the KSHV miRNA binding sites within the MCPIP1 3’ UTR. (XLSX) [file pbio.2000998.s007.xlsx]

## Sheet: KSHV miRNA site in MCPIP1
Table 2
KSHV miRNA binding sites within the MCPIP1 3'UTR
Based on ZC3H12A mRNA (NM_025079.2)
	KSHV miR target sequence	Start location (nt)	End location (nt)
KSHV-miR-1	CAGAAAGTCCTTACCTCCTGTAACAC	2657	2682
KSHV-miR-7	AGACGCUGCCGGUAACGGCGUCGGUC	2210	2235
