# Supplementary material for: Virus-Mediated Alterations in miRNA Factors and Degradation of Viral miRNAs by MCPIP1
Source: PLoS Biol. 2016 Nov 28;14(11):e2000998. doi: 10.1371/journal.pbio.2000998 (PMC5125562; doi:10.1371/journal.pbio.2000998)
Supplement: S4 Table — Table contains all primer probe sets (Applied Biosystems) and SYBR green qPCR primers. (XLSX) [file pbio.2000998.s009.xlsx]

## Sheet: qPCR
Table 5
qPCR
miRNA Taqman probes
miRNA	Assay number	Cat#
KSHV-miR-1	197204_mat	4427975
KSHV-miR-2	197192_mat	4427975
KSHV-miR-3	008316	4427975
KSHV-miR-4-3p	197240_mat	4427975
KSHV-miR-4-5p	197234_mat	4427975
KSHV-miR-5	464502_mat	4440886
KSHV-miR-6-3p	008459	4427975
KSHV-miR-6-5p	197194_mat	4427975
KSHV-miR-7	243633_mat	4440886
KSHV-miR-8	241994_mat	4427975
KSHV-miR-9	197243_mat	4427975
KSHV-miR-11	008562	4427975
RNU48	001006	4427975
U6	001973	4427975
mRNA Taqman probes
miRNA	Assay number	Cat#
ZC3H12A	Hs00962356_m1	4331182
Dicer	Hs00229023_m1	4331182
TRBP1	Hs00194596_m1	4331182
TRBP2	Hs00366328_m1	4331182
IL-6	Hs00985639_m1	4331182
AUF1	Hs01086912_m1	4331182
Actin	Hs99999903_m1	4331182
SYBR Green qPCR primers
KSHV-pre-miRNAs
Primer name	sequence (5' -> 3')	NC_009333.1 (AF148805)		Product Size
miR-K1f	cgattacaggaaactggtgt	122161	122141
miR-K1r	agggttgcaggaaacaggt	122098	122116	63
miR-K2f	taactgtagtccgggtcgat	121999	121980
miR-K2r	agctctagccctggaagat	121936	121954	63
miR-K3f	ggcagcgacgtgtgtctaa	121841	121823
miR-K3r	ttctgtgaccgcgacgtt	121801	121818	40
miR-K4f	gtactctagggcattcattt	121712	121693
miR-K4r	aggtagtataatcagctaggc	121654	121674	58
miR-K5f	ggtagtccctggtgcccta	121573	121555
miR-K5r	ggcatcctaagtgcttgatgt	121527	121547	46
miR-K6f	gacttgtccagcagcaccta	121072	121053
miR-K6r	gctcaacagcccgaaaac	121011	121028	61
miR-K7f	caccggacggggatttat	120662	120645
miR-K7r	agcaacatgggatcatggta	120613	120632	49
miR-K8f	gcgcactccctcactaacg	120258	120240
miR-K8r	gcgcgtgctctctcagtc	120189	120206	69
miR-K10f	cgataccaccactcgtttgt	118128	118109
miR-K10r	acaacactaatcgccaacaga	118089	118109	39
KSHV markers
Primer name	sequence (5' -> 3')	Orientation	NC_009333.1 (AF148805)		Product Size
LANA	ggaacgcgcctcatacga	S	124538	124555
LANA	cgcgaataccgctatgtactca	AS	124605	124584	67
orf-57	aagcgtactgggtgagttgc	S	83064	83083
orf-57	tactaagcggtttcccatcg	AS	83350	83331	286
vFLIP	gcgatagtgttgggagtgtg	S	122405	122424
vFLIP	atgccctaatgtcaatgctt	AS	122514	122495	109
orf-69	agtcctacgtggtcaagtttgt	S	117496	117518
orf-69	ctcgtcggtgcagtctagc	AS	117603	117584	107
k14	cggggttgccattactct	S	129106	129126
k14	tgtcatctgaagtaggtgatgc	AS	129203	129182	97
SYBR Green qPCR controls
Primer name	sequence (5' -> 3')	Orientation	Accession number		Product Size
GAPDH	tggaaatcccatcaccatct	S	NM_002046
GAPDH	ttcacacccatgacgaacat	AS			197
U1 snRNA	ccatgatcacgaaggtggttt	S	J00318
U1 snRNA	atgcagtcgagtttcccacat	AS			110
