# Supplementary material for: Virus-Mediated Alterations in miRNA Factors and Degradation of Viral miRNAs by MCPIP1
Source: PLoS Biol. 2016 Nov 28;14(11):e2000998. doi: 10.1371/journal.pbio.2000998 (PMC5125562; doi:10.1371/journal.pbio.2000998)
Supplement: S2 Data — Tables with numerical data for S2, S3, S4 and S5 Figs. (XLSX) [file pbio.2000998.s011.xlsx]

## Sheet: S2A
	MCPIP1				MCPIP1 D141N
Empty	1	1	1		3.15102	4.9059	1.11726	1.09806
KSHV miR	1.35768	1.36427	1.31212		2.95021	2.37762	1.48448	1.60766

## Sheet: S2B
	siNeg				siMCPIP1
KSHV miR-1	1	1	1	1	1.07177	0.501736	0.895025
KSHV-miR-2	1	1	1	1	0.923382	0.846745	1.01748
KSHV-miR-4-3p	1	1	1	1	1.38992	0.726986	0.91067
KSHV-miR-5	1	1	1	1	1.03527	0.846745	1.16878
KSHV-miR-6-3p	1	1	1	1	0.962595	0.955945	0.787308
KSHV-miR-6-5p	1	1	1	1	1.31494	1.75321	0.843816
KSHV-miR-7	1	1	1	1	1.07177	0.829319	2.04202
KSHV-miR-10a	1	1	1	1	1.08298	0.662045	1.39959
KSHV-miR-11	1	1	1	1	0.837987	0.90125	0.982821

## Sheet: S2C
siNeg	siMCPIP1
1	0.436075
1	0.402023
1	0.519129
1	0.300912
1	0.305126
1	0.262836

## Sheet: S3A
mock	KSHV
1.03529	0.748108
1.00086	0.907018
1
1.01011	0.629598
1.03307
1.00154
1.03772	0.493486
1.00154	0.461916
1.00506	0.670415
1	0.774694
1.00049	0.955945
1.00154	0.76313
1	0.864537
1	0.879649
1	0.576343

## Sheet: S3B
mock	KSHV
1.02588	1.29276
1.00471	1.5175
1.00086	1.75939
1.00616	1.19794
1.00962	1.61936
1.00022	1.13321
1.00002	1.11729
1.00118	1.36427
1	0.993093
1	1.52626
1	1.10957

## Sheet: S3C
mock	KSHV
1.05041	1.49394
0.950992	1.42426
1.04368	1.1955
0.956319	1.03144
1	0.871947
	1.5912
1	1.30237
1	1.96624

## Sheet: S3D
	mock					KSHV
TARBP1	1	1	1	1	1		2.55797	3.61752	1.46409	2.90794
TARBP2	1	1	1	1	1	1.13288	1.45902	1.95206	1.16878	1.98619

## Sheet: S3E
MCPIP1
MC116	MC116.219
0.989891	0.666312
0.969628	0.361641
1.04186	0.665677

## Sheet: S3F
	MC116				MC116.219
Dicer	1.32608	0.673917	1.00002	1	1.69145	2.35173	1.43062	1.52002
TRBP	1	1.03839	0.961614	1	1.31818	1.13627	1.20902	1.28967

## Sheet: S4A
Dicer
Neg	miR-1	miR-2	miR-3	miR-3	miR-4-3	miR-4-5	miR-5	miR-6-3p	miR-6-5	miR-7	miR-8	miR-9	miR-9	miR-10a	miR-10b	mIR-11	miR-12	miR-12*
1	0.275476	11.8762	1.63899	0.786989	2.35708	1.47027	3.605	1.66814	0.388255	2.68199	2.94854	0.773783	0.895678	1.21851	0.512971	0.813647	1.08673	0.907438
1	0.558644	10.0983	0.476639	1.23141	0.330099	0.212173	3.66857	0.48522	0.169441	1.39434	10.1965	1.70306	0.754822	0.821882	0.962878	0.707044	1.03177	3.54922
1	0.76934	0.405221	1.79005	1.69495	1.31954	0.399443	0.655675	0.409146	0.348083	2.30539	2.07783	0.310416	2.53449	2.59982	2.49882	1.81355	2.46252
1	0.19287	1.32505			1.04461	0.758368	1.24681	1.0781	0.645059	1.16005	0.372601	1.29611
1	0.577813	2.26282			1.4509	2.01391	3.72363	1.61328			1.14211	1.68232
1	0.569721	2.70541					4.98468				2.04635	1.97246
	0.598249										5.92459
	0.415792

[truncated: 9 more sheets: S4B, S4C, S4D, S4E, S4F, S4G, S5A, S5B, S5C]
